# Supplementary material for: Spatial Differentiation and Driving Mechanisms of Nekton Community Diversity in Eastern Guangdong Coastal Waters, Northern South China Sea
Source: Biology (Basel). 2026 May 12;15(10):768. doi: 10.3390/biology15100768 (PMC13203370; doi:10.3390/biology15100768)
Supplement: Supplementary file 1 [file biology-15-00768-s001.zip]

Archive with 3 entries (2 files):
- Table S1&2/
- Table S1&2/Table S1. The marine environmental variables involved in this study.xlsx
- Table S1&2/Table S2. Nekton species composition at each sampling station.xlsx
