# Supplementary material for: Spatial Differentiation and Driving Mechanisms of Nekton Community Diversity in Eastern Guangdong Coastal Waters, Northern South China Sea
Source: Biology (Basel). 2026 May 12;15(10):768. doi: 10.3390/biology15100768 (PMC13203370; doi:10.3390/biology15100768)
Supplement: Supplementary file 1 [file biology-15-00768-s001.zip › Table S1&2/Table S1. The marine environmental variables involved in this study.xlsx]

## Sheet: environment
Num	Longitude	Latitude	Primary Productivity (aq_primpro)	Wave height (aq_wavehei)	Maximum Chlorophyll-a (bo_chla_ma)	Average Chlorophyll-a (bo_chla_me)	Minimum Chlorophyll-a (bo_chla_mi)	Chlorophyll-a Range (bo_chla_ra)	Diffuse attenuation coefficient (bo_da_mean)	Dissolved Oxygen (bo_o2dis)	Photosynthetically Active Radiation (bo_par_mea)	pH (bo_ph)	Salinity Mean (bo_salinit)	Silicate (bo_silicat)	Maximum Temperature (bo_sst_max)	Average Temperature (bo_sst_mea)	Minimum Temperature (bo_sst_min)	Range Temperature (bo_sst_ran)	Surface Current (ecco2_uv_s)	Depth (gb_depth)	Distance to Land (gb_land_di)	Particulate InOrganic Carbon (gc_pic_mea)	Particulate Organic Carbon (gc_poc_mea)	Total Suspended Matter (gc_tsm_mea)	Euphotic Layer Bottom Depth (gc_zeu_mea)	Bottom Nitrate (kg_b_nitra)	Bottom Dissolved Oxygen (kg_b_o2dis)	Bottom Utilized Oxygen (kg_b_o2uti)	Bottom Phosphate (kg_b_phosp)	Bottom Silicate (kg_b_silic)	Seabed Temperature (kg_b_temp)	Summer (May-Oct) Maximum Chlorophyll-a (kg_chla_su)	Winter (Nov-Apr) Maximum Chlorophyll-a (kg_chla_wi)	Phosphate (kg_phospha)	Saturated Oxygen (kg_s_o2sat)	Wind speed (kg_wind_sp)	Distance to Port (port_dista)
S1	116.684	23.1873	1352	4	10.3628	0.276938	2.54378	7.04874	5.50801	4	36.0204	8.20874	33	5	28	23.6754	17.2137	10.7372	0.00781816	-3.91424	0.0502296	45.0588	380.091	9.04285	14.7956	0.9053	4.9369	-0.1819	0.331	4.0069	24.735	56.2341	8.70964	0.209	103.661	0	0.142666
S2	116.607	23.1085	1311.84	3.89961	12.927	0.26611	1.93299	10.1492	4.74231	4	36.2571	8.20769	33	5	28	23.1381	16.989	10.6453	0.01005	-14.7141	0.0905067	44.6198	458.256	8.79583	15.4701	0.960407	4.9365	-0.181965	0.32864	4.02076	24.7004	51.1665	8.2735	0.209	103.661	0.85029	0.223007
S3	116.787	23.1816	1352	4	9.99543	0.267102	2.22659	7.17644	5.48046	4	36	8.20899	33	5	28	23.8157	17.3966	10.5597	0.0126798	-4.94184	0.0545312	51.1325	378.875	Na	16.9975	0.9053	4.9369	-0.1819	0.331	4.0069	24.735	56.2341	8.70964	0.209	103.661	0	0.154684
S4	116.701	23.0736	1330.16	3.9454	7.42207	0.229173	1.69704	5.14125	3.81016	4	36.0514	8.20811	33	5	28	23.3777	17.0289	10.7155	0.0118275	-17.5741	0.114554	79.7887	330.311	8.46564	20.7371	0.946733	4.9366	-0.181949	0.329225	4.01732	24.709	53.4777	8.47241	0.209	103.661	0.462494	0.213145
S5	116.555	22.9075	959.12	3.02647	4.66881	0.177732	0.265832	3.60275	2.41753	4	36.2684	8.20604	33	5	28	23.6887	16.649	10.947	0.0332762	-21.6625	0.0804133	104.893	307.254	8.84509	22.925	1.47958	4.93274	-0.182581	0.306403	4.15138	24.3748	7.69342	4.57737	0.209	103.661	8.21316	0.429544
S6	116.676	22.9612	975.322	3.05831	2.40394	0.129249	0.0848072	1.81183	0.967732	4	36	8.20698	33	5	28	23.9152	17.0584	10.9106	0.0783006	-28.8213	0.198875	121.71	280.146	5.78083	25.1412	1.61986	4.93172	-0.182747	0.300395	4.18667	24.2868	8.69768	4.61847	0.209	103.661	7.97615	0.379547
S7	116.872	23.0667	1323.47	3.94799	3.646	0.163062	0.589136	2.78914	1.84004	4	36.2094	8.20875	33	5	28	23.5898	16.9738	11	0.058881	-25.6263	0.166486	94.9447	276.858	5.03763	25.3905	0.986184	4.93115	-0.178176	0.330431	4.05466	24.7044	51.0223	8.34915	0.214018	103.596	0.440548	0.279312
S8	116.706	22.877	952	3	1.36012	0.110465	0	1.0496	0.644947	4	36	8.20642	33	5	28.0599	24	17.4726	10.4727	0.0849382	-31.4834	0.237219	87.9092	241.891	3.00393	30.3248	1.6641	4.9314	-0.1828	0.2985	4.1978	24.259	5.7544	4.36516	0.209	103.661	8.47	0.463885
S9	116.804	22.9173	974.086	3.05522	2.00244	0.122745	0.0507406	1.74495	0.743482	4	36	8.20704	33	5	28	23.9493	17.0553	10.9199	0.0819362	-29.3137	0.235386	104.866	216.083	3.91983	33.3443	1.6222	4.9317	-0.18275	0.300294	4.18726	24.2853	8.54171	4.60504	0.209	103.661	8.00232	0.384194
S10	116.635	22.7002	951.614	3	1	0.09247	0	1	0.0268558	4	36.0227	8.20447	33	5	28.704	24.0245	18.6336	9.8166	0.113268	-37.7865	0.32267	85.1148	191.188	1.57072	37.9506	1.6641	4.9314	-0.1828	0.2985	4.1978	24.259	5.82152	4.37598	0.209	103.661	8.46637	0.646263
S11	116.841	22.818	944.615	3.05351	1.08349	0.100822	0	0.673029	0.0539668	4	36	8.20696	33	5	28.1793	24	17.5306	10.4429	0.124758	-31.3949	0.3639	82.7751	175.583	1.38771	38.8259	1.71791	4.92142	-0.170893	0.303241	4.33929	24.2315	5.49756	4.19664	0.214079	103.596	8.47535	0.498431
S12	116.994	22.9131	855.324	3.85381	1.46798	0.102864	0	1.21579	0.399422	4	36	8.20807	33	5	28.1532	24	17.1532	10.5716	0.127604	-34.5009	0.392024	86.041	180.442	1.73315	37.9676	2.46967	4.77695	-0.000937246	0.372264	6.34083	23.8671	2.00049	1.9436	0.290026	102.619	8.09302	0.511266
S13	116.83	22.7087	944.79	3.05224	1	0.0829123	0	0.857383	0	4	35.7674	8.20555	33	5	28.9728	24.1088	18.7433	9.33915	0.121013	-35.4749	0.464239	80.906	156.833	1.16238	41.5041	1.71663	4.92166	-0.171176	0.303129	4.33593	24.2321	5.50366	4.20064	0.213958	103.597	8.47522	0.663789
S14	116.965	22.7847	936.855	3.10975	1	0.0910016	0	0.60674	0	4	35.9105	8.20645	33	5	28.8148	24	18.0634	9.93661	0.124343	-34.1934	0.445661	80.2077	173.203	1.29711	39.5704	1.77445	4.91093	-0.158381	0.308224	4.48797	24.2025	5.22766	4.01956	0.219415	103.527	8.48098	0.592493
S15	116.82	22.5758	920.981	3.05115	0.940697	0.077334	0	0.428688	0	4	35.2625	8.20498	33	5	29	24.6596	19.6602	8.81815	0.121185	-43.0601	0.52392	81.8241	123.131	0.784029	47.3819	1.92456	4.88363	-0.117876	0.311817	4.52821	24.0828	5.11651	3.88992	0.213854	103.599	8.47182	0.745826
S16	117.084	22.751	814	4	1	0.0836989	0	0.552732	0	4	35.3111	8.20742	33	5	29	24.0611	18.75	9.31111	0.112873	-44.3024	0.583778	81.2816	144.634	1.0723	43.9598	2.6696	4.7449	0.0397	0.3871	6.8417	23.7443	0.954993	1.21619	0.3039	102.441	8.57	0.702484
S17	117.237	22.8406	814	4	1.02951	0.0852019	0	0.137303	0	4	35.3546	8.20864	33	5	29	24.0257	18.5564	9.5904	0.117933	-41.0516	0.575746	81.8405	160.609	1.09619	42.1381	2.6696	4.7449	0.0397	0.3871	6.8417	23.7443	0.954993	1.21619	0.3039	102.441	8.57	0.756948
S18	117.076	22.5983	798.333	4	0.615027	0.0720458	0	0.370254	0	4	35	8.20609	33	5	29	24.9495	20.0438	8.39922	0.103553	-42.1284	0.711312	86.716	128.734	0.736897	47.2399	2.6696	4.7449	0.0397	0.3871	6.8417	23.7443	0.949078	1.17084	0.3039	102.441	8.56685	0.841283
S19	116.883	23.1885	1344.39	4	7.63729	0.232489	1.93425	5.50652	3.89706	4	36.1069	8.20955	33	5	28	23.7199	16.9823	10.8922	0.0512575	-18.4241	0.111801	106.372	354.719	16.0816	18.9825	0.946116	4.93152	-0.178184	0.332105	4.04418	24.7292	53.6854	8.57707	0.213946	103.597	0	0.218747
