# Supplementary material for: Spatial Differentiation and Driving Mechanisms of Nekton Community Diversity in Eastern Guangdong Coastal Waters, Northern South China Sea
Source: Biology (Basel). 2026 May 12;15(10):768. doi: 10.3390/biology15100768 (PMC13203370; doi:10.3390/biology15100768)
Supplement: Supplementary file 1 [file biology-15-00768-s001.zip › Table S1&2/Table S2. Nekton species composition at each sampling station.xlsx]

## Sheet: Sheet1
	Platyrhina sinensis	Gymnura japonica	Chiloscyllium plagiosum	Trachyrhamphus serratus	Pleuronichthys cornutus	Engyprosopon grandisquama	Cynoglossus puncticeps	Cynoglossus joyneri	Cynoglossus abbreviatus	Paraplagusia blochi	Pardachirus pavoninus	Solea ovata	Zebrias zebra	Sardinella gibbosa	Ambligaster leiogaster	Ilisha elongata	Ilisha melastoma	Setipinna tenuifilis	Coilia mystus	Coilia grayii	Thryssa kammalensis	Thryssa mystax	Leiognathus rivulatus	Leiognathus bindus	Gazza minuta	Secutor insidiator	Pampus argenteus	Priacanthus macracanthus	Trichiurus lepturus	Lepturacanthus savala	Parargyrops edita	Rhabdosargus sarba	Nemipterus japonicus	Terapon jarbua	Siganus fuscescens	Suezichthys gracilis	Polynemus sexfilis	Trichonotus elegans	Parapercis ommatura	Decapterus macrosoma	Trachurus japonicus	Johnius grypotus	Collichthys lucidus	Pennahia argentata	Pennahia pawak	Uranoscopus chinensis	Apogon quadrifasciatus	Apogon nigripinnis	Apogon carinatus
S1	0	0	0	0	0	0	0	0	0	0	0	0	0	0	0	0	0	72.0721	45.045	0	0	0	0	0	0	0	0	0	0	0	0	0	0	0	0	0	0	0	0	0	0	0	0	54.0541	0	0	0	0	0
S2	0	0	0	0	0	0	0	0	0	0	0	0	0	0	0	0	0	46.729	46.729	0	0	0	0	0	0	0	9.34579	0	0	9.34579	0	0	0	0	0	0	0	0	0	0	0	0	0	37.3832	0	0	0	0	0
S3	9.00901	9.00901	0	0	0	0	18.018	0	0	0	0	0	0	9.00901	0	0	0	0	3090.09	0	0	0	0	0	0	0	0	0	0	0	0	0	0	0	0	0	0	0	0	0	0	198.198	9.00901	9.00901	0	0	0	0	0
S4	0	0	0	0	0	0	0	0	0	0	0	0	0	0	0	9.34579	0	130.841	0	93.4579	0	0	0	0	0	0	0	0	0	0	0	0	0	0	0	0	0	0	0	0	0	46.729	0	9.34579	0	0	0	0	0
S5	0	0	0	0	9.34579	0	9.34579	0	0	0	0	0	0	0	0	56.0748	0	0	0	0	0	0	0	0	0	0	0	0	9.34579	0	93.4579	0	0	0	0	9.34579	9.34579	0	0	0	46.729	112.15	0	0	0	9.34579	0	0	0
S6	9.61538	0	0	0	9.61538	0	19.2308	0	0	0	0	0	0	0	0	0	0	9.61538	9.61538	0	0	0	0	0	0	0	0	0	0	0	76.9231	0	0	0	9.61538	0	9.61538	0	0	0	96.1538	105.769	0	9.61538	0	0	0	0	0
S7	0	0	0	0	0	0	9.61538	0	0	0	0	0	0	0	0	0	0	9.61538	9.61538	0	0	0	0	0	0	0	0	0	0	0	96.1538	0	0	0	0	0	9.61538	0	0	0	76.9231	298.077	0	9.61538	0	0	0	0	0
S8	0	0	0	18.6916	28.0374	0	28.0374	0	9.34579	0	0	0	0	0	9.34579	28.0374	0	93.4579	0	0	0	0	0	0	0	9.34579	0	0	9.34579	0	102.804	0	9.34579	9.34579	37.3832	9.34579	9.34579	0	0	9.34579	56.0748	84.1121	0	9.34579	0	0	0	0	0
S9	0	0	0	0	0	28.0374	28.0374	0	9.34579	0	0	0	0	0	0	0	0	0	0	0	0	0	0	0	0	0	0	0	37.3832	0	0	0	9.34579	0	28.0374	9.34579	0	0	0	0	0	28.0374	0	0	84.1121	0	0	0	9.34579
S10	0	0	9.34579	0	0	0	0	56.0748	9.34579	0	0	0	0	0	0	18.6916	0	56.0748	289.72	0	0	0	0	0	0	0	0	0	0	0	0	0	0	0	9.34579	0	0	0	0	0	0	635.514	18.6916	130.841	0	0	0	0	0
S11	0	0	0	0	0	57.6923	0	67.3077	0	0	19.2308	0	9.61538	0	0	0	0	0	0	0	0	0	0	0	0	0	0	0	0	0	0	0	0	0	0	0	0	0	0	0	0	0	0	0	0	19.2308	0	0	0
S12	0	0	0	0	0	0	9.00901	0	0	0	0	0	0	0	0	0	0	0	0	0	0	0	0	0	0	0	0	0	225.225	0	63.0631	9.00901	0	0	9.00901	0	0	0	0	0	18.018	18.018	0	0	0	0	9.00901	0	0
S13	0	0	0	0	0	0	0	0	0	0	0	28.8462	0	0	0	0	28.8462	0	0	0	76.9231	9.61538	0	19.2308	9.61538	0	0	0	9.61538	48.0769	0	0	0	9.61538	0	0	9.61538	0	19.2308	0	0	750	0	259.615	1096.15	0	0	0	0
S14	0	0	0	0	0	37.3832	0	0	0	0	0	0	0	0	0	0	0	0	0	0	0	0	9.34579	0	0	0	0	9.34579	0	0	0	0	0	0	9.34579	0	0	0	0	0	0	0	0	0	0	9.34579	9.34579	9.34579	0
S15	0	0	0	0	0	9.34579	0	0	0	9.34579	0	0	0	0	0	0	0	0	0	0	0	0	0	0	0	0	0	9.34579	308.411	0	18.6916	0	0	0	9.34579	46.729	0	9.34579	0	0	9.34579	0	0	0	0	0	0	0	0
S16	0	0	0	0	0	48.0769	0	0	9.61538	0	0	0	0	0	0	0	0	0	0	0	0	0	0	0	0	0	0	9.61538	48.0769	0	0	0	0	0	9.61538	0	0	0	0	0	0	0	0	0	0	9.61538	9.61538	0	0
S17	0	0	0	0	0	9.61538	0	0	0	9.61538	0	0	0	0	0	0	0	240.385	0	0	0	0	0	0	0	0	0	9.61538	96.1538	0	19.2308	0	0	0	9.61538	0	0	9.61538	0	0	0	0	0	0	0	0	0	0	0
S18	0	0	0	0	0	28.8462	0	0	0	0	0	0	0	0	0	0	48.0769	0	0	0	0	9.61538	0	0	0	0	0	9.61538	0	0	0	0	0	9.61538	9.61538	19.2308	9.61538	9.61538	0	0	0	576.923	0	230.769	0	9.61538	9.61538	0	0
S19	0	0	0	0	0	0	0	0	0	0	0	28.0374	0	0	0	0	65.4206	0	0	0	84.1121	0	0	37.3832	0	0	0	0	0	0	0	0	0	0	0	28.0374	9.34579	0	0	0	0	504.673	0	252.336	0	0	0	0	0
[truncated: 70 more columns]
